# Supplementary material for: Impact of the Pilates Method on Quality of Life and Functional Well-Being in Women with Osteoporosis: Protocol for a Randomized Controlled Trial
Source: Healthcare (Basel). 2025 Nov 17;13(22):2950. doi: 10.3390/healthcare13222950 (PMC12652029; doi:10.3390/healthcare13222950)
Supplement: Supplementary file 1 [file healthcare-13-02950-s001.zip]

Archive with 1 entries (1 files):
- healthcare-3976891-supplementary.pdf
